# Supplementary material for: Exploring the Biological and Chemical Complexity of the Ligases
Source: J Mol Biol. 2014 May 15;426(10):2098–111. doi: 10.1016/j.jmb.2014.03.008 (PMC4018984; doi:10.1016/j.jmb.2014.03.008)
Supplement: Supplementary file 2 — Supplementary material 2 [file mmc2.xlsx]

## Sheet: Sheet1
	1.10.10.350	1.10.10.60	1.10.1030.10	1.10.1080.10	1.10.1160.10	1.10.1200.10	1.10.238.10	1.10.240.10	1.10.287.10	1.10.287.380	1.10.287.400	1.10.287.540	1.10.300.10	1.10.3210.10	1.10.730.10	1.10.8.80	1.20.58.180	2.20.28.20	2.30.30.300	2.30.38.10	2.40.100.10	2.40.240.10	2.40.50.100	2.40.50.140	3.10.20.70	3.10.410.10	3.20.20.70	3.30.1330.10	3.30.1360.30	3.30.1360.40	3.30.1490.20	3.30.1490.50	3.30.1490.80	3.30.1510.10	3.30.200.20	3.30.300.10	3.30.300.30	3.30.360.20	3.30.470.20	3.30.590.10	3.30.930.10	3.40.1190.10	3.40.1390.10	3.40.440.10	3.40.50.10300	3.40.50.10420	3.40.50.1380	3.40.50.1760	3.40.50.1820
6.1.1.1								1
6.1.1.2								1
6.1.1.4															1
6.1.1.5															1
6.1.1.6	1														1				1					1																	1
6.1.1.7																																									1
6.1.1.9										1					1
6.1.1.10															1			1
6.1.1.11																																									1
6.1.1.12																								1					1												1
6.1.1.13						1														1																	1
6.1.1.14														1	1		1																								1
6.1.1.15									1																																1
6.1.1.16
6.1.1.17	1				1				1
6.1.1.18					1																	1
6.1.1.19															1
6.1.1.20																																									1
6.1.1.21																																									1
6.1.1.22																																									1
6.1.1.26												1																													1
6.2.1.1
6.2.1.4																															1								1
6.2.1.5																																							1
6.2.1.7																				1																	1
6.2.1.9																															1								1
6.2.1.12																				1																	1
6.2.1.14
6.2.1.16																				1																	1
6.2.1.17																				1																	1
6.2.1.22
6.2.1.25																				1																	1
6.2.1.26																				1																	1
6.2.1.27																				1																	1
6.2.1.30																																					1
6.2.1.33																																					1
6.2.1.36							1													1																	1
6.3.1.1																																									1
6.3.1.2																																								1
6.3.1.5
6.3.1.11																									1															1
6.3.2.1
6.3.2.2																								1							1
6.3.2.3				1																											1	1	1						1									1
6.3.2.4																															1								1
6.3.2.5																																													1
6.3.2.6																																			1				1
6.3.2.7																																										1	1
6.3.2.8																																										1
6.3.2.9																																										1
6.3.2.10																																										1	1
6.3.2.11																																							1
6.3.2.12																																										1
6.3.2.13																																										1
6.3.2.20
6.3.2.25																																							1
6.3.2.26																				1																	1
6.3.3.1
6.3.3.2																																														1
6.3.3.3
6.3.3.4
6.3.4.2
6.3.4.3																										1								1
6.3.4.4													1																															1
6.3.4.5											1
6.3.4.6																					1		1							1	1								1
6.3.4.9																																									1
6.3.4.10																																									1
6.3.4.11																																									1
6.3.4.13																															1								1
6.3.4.14																																							1
6.3.4.15																																									1
6.3.4.16			1																												1								1								1
6.3.4.18																															1								1
6.3.5.1
6.3.5.2																																				1
6.3.5.3																												1
6.3.5.4
6.3.5.5			1																												1								1								1
6.4.1.1																							1				1				1								1
6.4.1.2																																							1
6.4.1.3
6.4.1.4																							1								1								1
6.4.1.7		1																					1				1				1								1
6.5.1.4																																						1
6.6.1.1																1																																	1
[truncated: 23 more columns]
